# Supplementary material for: Core Microbiome and Microbial Community Structure in Coralloid Roots of Cycas in Ex Situ Collection of Kunming Botanical Garden in China
Source: Microorganisms. 2023 Aug 24;11(9):2144. doi: 10.3390/microorganisms11092144 (PMC10537389; doi:10.3390/microorganisms11092144)
Supplement: Supplementary file 1 [file microorganisms-11-02144-s001.zip › Supplementary Table.xlsx]

## Sheet: Table S1
Table S1. Statistics of sequencing reads from all samples
	bacteria				fungi
Sample	raw seq	dada2_seq	Filtered_data_seq	rare_seq	raw seq	dada2_seq	rare_seq
BC1	97460	76031	10427	5815	74855	71394	32690
BC2	89436	66094	24092	5815	73225	71140	32690
BC3	106497	69981	56877	5815	58209	51735	32690
CS1	50605	29021	14392	5815	70674	68657	32690
CS2	47558	29477	19214	5815	72165	63893	32690
CS3	65217	49677	42284	5815	144758	141418	32690
CY1	57780	38031	29543	5815	72006	70378	32690
CY2	90790	69208	25616	5815	72758	67396	32690
CY3	53424	38483	23282	5815	131846	125910	32690
DB1	47278	27938	17610	5815	70260	69360	32690
DB2	46585	29117	20120	5815	69652	67580	32690
DB3	46163	29950	13306	5815	71907	68908	32690
DN1	98907	61680	35501	5815	34787	32690	32690
DN2	69336	38010	22668	5815	59801	57076	32690
DN3	61473	32693	21479	5815	73063	71597	32690
DN4	53112	32451	22949	5815	53603	50579	32690
GZ1	54586	30345	21312	5815	55274	52303	32690
GZ2	49903	29766	11645	5815	52658	51066	32690
GZ3	47817	36294	27351	5815	59662	57882	32690
GZ4	46311	28159	16992	5815	65593	61096	32690
PZH1	54268	33660	26563	5815	54944	52674	32690
PZH2	58671	40179	35278	5815	59801	58321	32690
PZH3	58146	37074	30658	5815	51304	48813	32690
PZH4	55588	32447	21282	5815	50232	47840	32690
SS1	38229	24570	17290	5815	71620	70247	32690
SS2	98206	72975	25657	5815	62452	59666	32690
SS3	60424	45634	19507	5815	102663	98458	32690
ST1	52448	29555	12158	5815	62449	60154	32690
ST2	57282	36142	21506	5815	54000	52279	32690
ST3	56644	34288	18680	5815	54757	52950	32690
ST4	44079	29883	17386	5815	60166	59257	32690
TQ1	67161	44299	5815	5815	90618	87275	32690
TQ2	70710	54172	12492	5815	92581	91157	32690
TQ3	56514	41670	28480	5815	87055	79191	32690
total	2108608	1398954	769412	197710	2391398	2290340	1111460

## Sheet: Table S2
Table S2. Alpha diversity index at genus level for four Cycas sections
		goods_coverage		Shannon		Chao1			goods_coverage		Shannon		Chao1
IS	bacteria	0.998737	a	0.650978	a	49.7937	a	fungi	0.999908	a	2.5408	a	50	b
PZH		0.99871	a	0.394613	a	25.0549	a		0.999832	a	3.59432	a	126.256	b
SS		0.999214	a	0.200487	a	20.3475	a		0.999743	a	2.69476	a	117.649	b
AS		0.999914	a	0.18194	a	2.25	a		0.999725	a	4.11081	a	246.748	a

## Sheet: Table S3
Table S3. Dispersion analysis at genus level for four Cycas sections in bacterial community
	Df	Sum Sq	Mean sq	F	N.Perm	Pr(>F)
Groups	3	0.0533	0.017756	0.0791	999	0.97
Residuals	30	6.7315	0.224385

## Sheet: Table S4
Table S4. Dispersion analysis at genus level for four Cycas sections in fungal community
	Df	Sum Sq	Mean sq	F	N.Perm	Pr(>F)
Groups	3	0.2129	0.070967	4.9161	999	0.008
Residuals	30	0.43307	0.014436

## Sheet: Table S5
Table S5. PERMANOVA analysis of CS at genus level with other tree Cycad sections in fungal community
	Df	Sum of Sqs	R2	F	Pr(>F)
group	3	1.5407	0.362957	1.89917	0.005
Residual	10	2.70416	0.637043
Total	13	4.24485	1

## Sheet: Table S6
Table S6. Dispersion analysis of CS at genus level with other three Cycad sections in fungal community
	Df	Sum Sq	Mean sq	F	N.Perm	Pr(>F)
group	3	0.031403	0.010468	0.5614	999	0.65
Residuals	10	0.186443	0.018644

## Sheet: Table S7
Table S7. PERMANOVA analysis of CY at genus level with other tree Cycad sections in fungal community
	Df	Sum of Sqs	R2	F	Pr(>F)
group	3	1.55046	0.35996	1.87467	0.003
Residual	10	2.75686	0.64004
Total	13	4.30733	1

## Sheet: Table S8
Table S8. Dispersion analysis of CY at genus level with other three Cycad sections in fungal community
	Df	Sum Sq	Mean sq	F	N.Perm	Pr(>F)
group	3	0.043537	0.014512	0.8969	999	0.472
Residuals	10	0.161802	0.01618

## Sheet: Table S9
Table S9. PPERMANOVA analysis of DB at genus level with other tree Cycad sections in fungal community
	Df	Sum of Sqs	R2	F	Pr(>F)
group	3	1.5376	0.35639	1.84579	0.004
Residual	10	2.77678	0.64361
Total	13	4.31438	1

## Sheet: Table S10
Table S10. Dispersion analysis of DB at genus level with other three Cycad sections in fungal community
	Df	Sum Sq	Mean sq	F	N.Perm	Pr(>F)
group	3	0.047909	0.01597	1.0091	999	0.429
Residuals	10	0.158252	0.015825

[truncated: 10 more sheets: Table S11, Table S12, Table S13, Table S14, Table S15, Table S16, Table S17, Table S18, Table S19, Table S20]
